# Supplementary material for: Osteoporosis and Apical Periodontitis Prevalence: A Systematic Review
Source: Dent J (Basel). 2024 Aug 22;12(8):272. doi: 10.3390/dj12080272 (PMC11354161; doi:10.3390/dj12080272)
Supplement: Supplementary file 1 [file dentistry-12-00272-s001.zip]

Archive with 1 entries (1 files):
- dentistry-3115609-supplementary.pdf
